# Supplementary material for: SARS-CoV-2 Spike Protein Stimulates Macropinocytosis in Murine and Human Macrophages via PKC-NADPH Oxidase Signaling
Source: Antioxidants (Basel). 2024 Jan 30;13(2):175. doi: 10.3390/antiox13020175 (PMC10885885; doi:10.3390/antiox13020175)
Supplement: Supplementary file 1 [file antioxidants-13-00175-s001.zip]

Archive with 1 entries (1 files):
- antioxidants-2798353-supplementary.pdf
